# Supplementary material for: Assessing Grain Quality Changes in White and Black Rice under Water Deficit
Source: Plants (Basel). 2023 Dec 7;12(24):4091. doi: 10.3390/plants12244091 (PMC10748231; doi:10.3390/plants12244091)
Supplement: Supplementary file 1 [file plants-12-04091-s001.zip]

Archive with 1 entries (1 files):
- plants-2695388-supplementary.pdf
